# Supplementary material for: Dataset of Escherichia coli O157: H7 genes enriched in adherence to spinach root tissue
Source: Data Brief. 2020 May 28;31:105769. doi: 10.1016/j.dib.2020.105769 (PMC7287230; doi:10.1016/j.dib.2020.105769)
Supplement: Supplementary file 1 [file mmc1.xml]

<?xml version="1.0" encoding="utf-8" standalone="no"?>
<data>
  <datasets>
    <author>nicola.holden@hutton.ac.uk</author>
    <type>0</type>
    <dataset>
      <value>6</value>
      <reason>Other (please explain)</reason>
      <comments>The manuscript contains a link to the dataset (ArrayExpress) already</comments>
    </dataset>
  </datasets>
</data>
